# Supplementary material for: Genome-wide transcriptional response of an avian pathogenic Escherichia coli (APEC) pst mutant
Source: BMC Genomics. 2008 Nov 28;9:568. doi: 10.1186/1471-2164-9-568 (PMC2648988; doi:10.1186/1471-2164-9-568)
Supplement: Additional file 2 — Up-regulated genes in the K3 strain. The complete list of genes up-regulated by at least 1.5-fold with a p-value of ≤ 0.05 and an estimated false discovery rate (FDR) of 2.71%, in the pst K3 strain. Probe number, gene name, fold change in Log2, and p-value were provided. [file 1471-2164-9-568-S2.xls]

## Sheet: Feuil1
Additional file 2. Up-regulated genes in K3 strain
Probe number	Gene symbol	Ratio variation (Log2)	P-value
1761539_s_at	b4104	7.249	6.37e-12
1766841_s_at	b4106	7.188	1.77e-13
1761255_s_at	b4105	7.137	5.16e-10
1767525_s_at	b0383	6.816	2.33e-12
1764534_s_at	b0241	6.412	2.39e-13
1764804_s_at	b3728	5.93	1.1e-11
1761076_s_at	b0384	5.583	2.74e-12
1763822_s_at	b3615	5.522	2.1e-12
1763611_s_at	b3453	5.322	2.35e-06
1762221_s_at	b0399	5.179	6.64e-12
1761970_s_at	b4102	4.919	5.21e-09
1762347_s_at	b4101	4.877	1.69e-10
1762633_s_at	b0400	4.503	1.53e-11
1766333_s_at	b4098	4.412	2.11e-08
1761904_s_at	b4100	4.34	2.5e-08
1759911_s_at	b3451	4.219	3.12e-08
1760060_s_at	b3452	4.191	1.52e-08
1762533_s_at	b4094	3.976	2.07e-09
1759980_s_at	b4093	3.836	1.17e-08
1763810_s_at	b4097	3.302	1.61e-09
1766814_s_at	b3450	3.211	9.2e-06
1767928_s_at	b3449	3.035	4.57e-06
1765465_at	b4096	2.968	3.18e-05
1764077_s_at	b3515	2.773	4.8e-08
1762352_s_at	b2789	2.76	0.0179986
1768030_s_at	b4217	2.733	9.62e-07
1767221_s_at	b1982	2.604	3.23e-07
1762461_s_at	b1020	2.573	0.000147289
1764774_s_at	b4099	2.503	1.2e-06
1761924_s_at	b3126	2.391	0.0182056
1760330_s_at	c3581	2.382	1.56e-05
1768733_s_at	b4095	2.332	3.4e-06
1760545_s_at	b1493	2.297	4.6e-05
1763546_s_at	b2706	2.26	2.02e-05
1768852_s_at	b3128	2.258	0.00774439
1760721_s_at	b2702	2.204	3.51e-05
1769259_s_at	b0382	2.144	3.88e-06
1767298_s_at	b3125	2.133	0.0195923
1760719_s_at	b3918	2.099	1.49e-05
1759785_at	c5065	2.094	0.000368115
1764845_s_at	b4092	2.046	4.34e-06
1767132_s_at	b1202	2.022	3.85e-08
1767917_s_at	b1846	1.992	9.58e-08
1761599_s_at	b2703	1.968	2.35e-06
1761173_s_at	b2705	1.933	3.88e-06
1762253_s_at	b4070	1.902	0.000137214
1764647_s_at	b4120	1.892	0.00203556
1766528_s_at	b3512	1.848	3.03e-05
1762141_s_at	b2206	1.826	0.00534986
1764665_s_at	b2704	1.819	4.18e-06
1761735_s_at	b1004	1.817	2.29e-06
1768925_s_at	b3124	1.815	0.0407715
1764365_s_at	b2788	1.798	0.0136541
1762658_s_at	b1783	1.778	1.33e-05
1763316_s_at	b4071	1.76	6.69e-05
1763212_s_at	b3127	1.755	0.0325497
1767741_at	b3774	1.734	0.0174469
1760369_at	b2730	1.721	0.0043264
1765153_s_at	b4119	1.695	0.0044783
1761082_s_at	b2707	1.664	3.22e-05
1769106_s_at	b1003	1.6	1.02e-05
1765855_s_at	b0242	1.592	1.23e-06
1762117_s_at	b3367	1.581	0.00166972
1762455_s_at	b2028	1.579	4.13e-06
1760535_s_at	b2205	1.552	0.025296
1759621_s_at	c2623	1.547	0.00026637
1760189_s_at	b1791	1.542	3.36e-06
1763464_s_at	b2203	1.541	0.0395816
1761463_s_at	c2193	1.54	0.000212473
1761322_s_at	b0243	1.498	8.38e-07
1766286_s_at	b3130	1.489	0.00419162
1761216_s_at	b0560	1.481	5.87e-05
1759650_s_at	b1784	1.478	0.000253094
1761420_s_at	b3429	1.474	4.52e-07
1764280_s_at	b3410	1.456	0.00255507
1764969_s_at	b1243	1.414	0.017163
1764455_s_at	b2787	1.413	0.0445395
1763997_s_at	b3725	1.385	0.00063362
1759829_s_at	b3509	1.379	0.000352464
1766933_s_at	b0895	1.374	0.0216842
1768498_s_at	b3517	1.364	9.38e-05
1767922_s_at	b0692	1.359	0.00229476
1761571_s_at	b2204	1.354	0.0298811
1760057_s_at	b4144	1.332	6.65e-05
1761220_s_at	b4194	1.3	0.000837062
1768303_s_at	b0342	1.291	0.000794237
1762068_at	c0778	1.283	0.000253125
1761236_s_at	b4073	1.28	0.00170247
1763066_s_at	b1724	1.277	2.01e-05
1759749_s_at	b0897	1.273	0.00606055
1765899_s_at	b0894	1.271	0.0252529
1767981_s_at	b0929	1.259	0.000234585
1768981_s_at	b0385	1.256	0.000258173
1766997_s_at	b3724	1.251	0.000105662
1768175_s_at	c1153	1.233	0.000257988
1762733_s_at	b3508	1.233	4.48e-05
1763364_s_at	b0896	1.179	0.0232305
1763636_at	c1435	1.175	0.000460864
1764037_s_at	b2875	1.175	0.000475382
1765999_s_at	b0329	1.145	0.00112223
1759429_s_at	b3409	1.134	0.004911
1760839_s_at	b0801	1.127	0.000492543
1761726_s_at	b1244	1.118	0.00936314
1766268_s_at	b2989	1.105	2.25e-05
1767891_s_at	b1678	1.103	0.000221492
1760509_s_at	b3516	1.101	0.00195361
1765634_s_at	b4072	1.098	0.000228347
1768165_s_at	b1492	1.095	0.000345777
1761953_s_at	b3428	1.091	0.00172122
1765279_s_at	b1426	1.084	0.000645479
1763260_s_at	c0754	1.081	0.000540075
1761068_s_at	b2708	1.081	0.000313423
1762525_s_at	b1685	1.08	0.000696311
1765321_s_at	b3510	1.072	0.00304459
1762683_s_at	b1333	1.067	0.000401971
1760411_s_at	b1683	1.058	0.00207658
1759239_s_at	b0572	1.057	5.86e-06
1762439_s_at	b1792	1.036	6.36e-05
1759740_s_at	b0485	1.035	0.011429
1760051_s_at	b1983	1.033	6.21e-06
1766208_s_at	b1299	1.023	0.00273172
1759862_s_at	b0862	1.007	0.0253634
1766093_s_at	b0486	1.004	0.0198343
1766676_s_at	b0810	1.003	0.0139005
1766163_s_at	b2916	0.997	0.00196193
1768064_s_at	b4577	0.986	0.00566647
1764082_s_at	b0621	0.981	0.00101279
1760913_s_at	b2576	0.98	2.14e-05
1765218_s_at	b0322	0.97	0.000166926
1767499_at	b2067	0.963	0.000231182
1764391_s_at	b0556	0.961	0.0322502
1764567_s_at	b1732	0.96	0.00784329
1760881_s_at	b1276	0.958	0.0122693
1760452_s_at	b2681	0.945	0.00053329
1767210_s_at	b4197	0.943	0.00213875
1765202_s_at	b0643	0.941	0.00451704
1767186_s_at	b3225	0.941	0.0060942
1762705_s_at	b4196	0.938	0.00058757
1765610_s_at	b1188	0.934	0.0169189
1759634_s_at	b1684	0.931	0.00124518
1763019_s_at	b0224	0.91	0.00115045
1759309_s_at	b0812	0.904	0.000840986
1760357_s_at	Z2039	0.897	0.00121603
1764747_s_at	c1658	0.889	0.00019655
1760167_s_at	b0571	0.887	0.00124264
1768534_s_at	b1064	0.885	0.00115229
1766413_s_at	b3223	0.882	0.00213161
1769010_s_at	b4030	0.881	0.000560041
1764777_s_at	b1051	0.881	0.00211343
1762639_s_at	b2465	0.876	0.00475991
1762099_s_at	b0678	0.872	0.0101085
1761935_x_at	c1036	0.872	0.0352819
1763269_x_at	c1013	0.869	0.0057474
1764325_s_at	b1682	0.869	0.00162356
1766578_s_at	b0986	0.866	0.00193361
1765363_s_at	b1199	0.862	0.000693639
1762123_s_at	b1469	0.862	0.0193727
1762812_s_at	b2662	0.862	0.0166769
1760957_s_at	b1198	0.859	0.000130857
1767238_s_at	b1241	0.858	0.0222407
1762345_s_at	b1681	0.851	0.00174547
1764000_s_at	b1490	0.851	0.00249817
1768920_s_at	b2728	0.849	0.0143452
1762965_s_at	b1955	0.848	0.0183342
1760387_s_at	b3745	0.846	0.00470188
1767590_s_at	b1480	0.846	0.00546149
1761022_s_at	b1906	0.844	0.000887695
1761794_s_at	b1033	0.84	0.000512662
1762113_s_at	c1843	0.838	0.00128759
1760043_s_at	b1896	0.837	0.0260536
1766864_s_at	b1540	0.836	0.00317807
1765773_s_at	b2179	0.833	0.0249609
1763049_s_at	b0863	0.831	0.00402732
1765990_s_at	b1680	0.821	0.00353995
1765917_s_at	b2727	0.821	0.0164319
1765928_at	c3624	0.819	0.0124679
1762584_s_at	b0985	0.817	0.00348276
1762743_s_at	c4182	0.816	0.00769103
1767719_s_at	b0729	0.813	0.0171378
1760186_s_at	b0820	0.812	0.00864045
1761136_s_at	b0872	0.811	0.00293842
1762734_s_at	b1217	0.811	0.0180203
1763284_s_at	b3068	0.81	0.00126861
1759579_s_at	b0809	0.809	0.0474634
1767838_s_at	b1646	0.808	0.00330162
1763827_s_at	b2220	0.808	0.00263497
1760727_s_at	b2672	0.804	0.0328908
1766497_s_at	b0860	0.796	0.00914413
1762789_s_at	b0478	0.78	0.000274148
1765189_s_at	b1441	0.778	0.0212304
1764173_s_at	b0987	0.771	0.000118275
1765110_s_at	b4153	0.766	0.0447302
1768982_s_at	b1920	0.766	0.0096905
1767540_s_at	b1786	0.761	0.0074427
1759853_s_at	b0925	0.75	0.013796
1765826_at	b4279	0.746	0.0108617
1759084_s_at	b1197	0.74	0.000656239
1767087_s_at	b1000	0.738	0.00397842
1760308_s_at	b2876	0.728	0.00594576
1763257_s_at	b3507	0.727	0.000956702
1767703_s_at	b1781	0.726	0.000462102
1769042_s_at	b0728	0.723	0.0172522
1763093_s_at	c0902	0.721	0.0208885
1762007_s_at	b0574	0.721	8.64e-05
1761738_s_at	b4522	0.719	0.0167935
1768996_at	b4280	0.718	0.0245191
1765655_s_at	b2752	0.717	0.00834901
1768113_s_at	b3513	0.716	0.00104301
1761274_at	b4426	0.715	0.00184349
1768460_s_at	b1489	0.711	0.00255726
1761764_s_at	b1929	0.71	0.000426681
1766925_s_at	b0873	0.707	0.0203333
1764330_s_at	b1976	0.706	0.0235184
1768573_s_at	b1953	0.705	0.00543751
1763857_s_at	b1562	0.704	0.00788707
1767155_at	c0497	0.702	0.00219972
1759647_s_at	c3173	0.691	0.000153514
1768211_s_at	b1449	0.689	0.00224757
1761191_s_at	b1431	0.687	0.00450365
1759467_s_at	b1679	0.68	0.0110245
1763287_s_at	b1406	0.68	0.00110525
1765345_s_at	b1423	0.677	0.0445913
1766165_s_at	b4213	0.676	0.0305484
1762278_at	b4416	0.666	0.000967392
1765552_s_at	b0836	0.66	0.000609167
1765149_s_at	b3368	0.658	0.0150454
1762832_s_at	b1725	0.655	0.00124359
1761893_at	b2131	0.651	0.0390817
1766180_s_at	b0811	0.649	0.0234539
1762194_s_at	b2729	0.648	0.0103468
1764240_s_at	b2464	0.647	0.00688631
1764715_s_at	b2660	0.643	0.0113917
1764513_s_at	b3024	0.642	0.0050009
1760028_s_at	c2748	0.639	0.00974533
1767309_s_at	b0861	0.635	0.00474678
1760656_s_at	b0968	0.634	0.013235
1764660_s_at	b3073	0.632	0.00934118
1763108_s_at	b0487	0.626	0.0105184
1765329_s_at	c1404	0.623	0.0110233
1761941_s_at	b1045	0.618	0.00663844
1764952_s_at	b3108	0.617	0.0149642
1761867_s_at	b4311	0.615	0.00135155
1766145_s_at	c2837	0.611	0.0280055
1764922_s_at	b4523	0.61	0.015565
1766669_s_at	b3023	0.608	0.0196625
1767109_s_at	b1619	0.607	0.0288539
1759685_s_at	b1901	0.602	0.00205501
1765261_s_at	b0838	0.602	0.00431055
1762560_s_at	b2414	0.598	0.0281779
1769146_s_at	b1087	0.597	0.00428937
1762680_at	b0871	0.593	0.0151692
1765685_at	b4446	0.587	0.015015
1769159_s_at	b0842	0.586	0.023716
1765534_s_at	Z0950	0.661	0.00809291
