# Supplementary material for: Genome-wide transcriptional response of an avian pathogenic Escherichia coli (APEC) pst mutant
Source: BMC Genomics. 2008 Nov 28;9:568. doi: 10.1186/1471-2164-9-568 (PMC2648988; doi:10.1186/1471-2164-9-568)
Supplement: Additional file 3 — Down-regulated genes in the K3 strain. The complete list of genes down-regulated by at least 1.5-fold, with a p-value of ≤ 0.05 and an estimated false discovery rate (FDR) of 2.71%, in the pst K3 strain. Probe number, gene name, fold change in Log2, and p-value were provided. [file 1471-2164-9-568-S3.xls]

## Sheet: Feuil1
Additional file 3. Down-regulated genes in the K3 strain
Probe number	Gene symbol	Ratio variation (Log2)	P-value
1759182_s_at	b3238	-2.967	1.76e-05
1760738_s_at	b3113	-2.419	0.00487811
1761379_s_at	b3112	-2.385	0.00254871
1769169_s_at	b4354	-2.304	0.0112724
1765755_s_at	b3992	-2.152	6.84e-07
1767226_s_at	b4407	-2.049	6.13e-07
1760217_s_at	b1002	-1.944	2.83e-07
1764985_s_at	c1935	-1.896	0.000358355
1768388_s_at	b3426	-1.834	0.00022564
1763534_at	c5055	-1.787	0.0240958
1759782_s_at	b4353	-1.774	0.0217831
1766514_s_at	b0113	-1.772	0.00457682
1764318_at	b2557	-1.737	0.00688172
1763484_s_at	b3994	-1.722	7.25e-06
1766958_s_at	b3990	-1.713	1.34e-06
1763587_s_at	c1936	-1.693	0.000151549
1763357_s_at	b0014	-1.691	0.00124723
1769142_at	b4005	-1.682	0.00335523
1768408_s_at	b4064	-1.674	0.0143526
1764403_s_at	b3993	-1.673	7.93e-07
1769019_s_at	b0015	-1.633	0.0001252
1761434_s_at	b1505	-1.625	0.000168324
1759176_s_at	b3114	-1.589	0.0269054
1764101_s_at	b4006	-1.589	0.00350138
1764904_s_at	b0958	-1.528	9.64e-07
1762075_s_at	b3312	-1.516	0.00427303
1761763_s_at	b2616	-1.488	3.32e-06
1762777_s_at	b2678	-1.487	0.000270722
1761856_s_at	b3316	-1.427	0.00632262
1766949_s_at	b3932	-1.426	0.0106421
1768946_s_at	b3991	-1.425	7.93e-06
1767142_s_at	b4359	-1.418	6.99e-06
1762962_s_at	b4352	-1.409	0.0207183
1769060_s_at	b3687	-1.397	0.0145286
1764537_s_at	b2499	-1.388	0.0345067
1760594_s_at	b1504	-1.388	7.77e-05
1768397_s_at	b3311	-1.385	0.0113452
1768043_s_at	b2500	-1.362	0.00634117
1761983_s_at	b2240	-1.343	0.00417203
1761664_s_at	b0114	-1.341	0.00783404
1763829_s_at	b0240	-1.331	0.0231258
1765089_s_at	b3654	-1.329	0.0215515
1763446_s_at	b4140	-1.315	0.0143639
1760041_s_at	b4035	-1.233	0.0279574
1762060_s_at	b2508	-1.219	0.0124731
1761845_s_at	b3167	-1.216	0.000346239
1766583_s_at	b0115	-1.213	0.00908192
1760798_s_at	b2677	-1.199	0.000362972
1763783_s_at	b4043	-1.198	0.000191425
1763947_s_at	b1061	-1.185	0.000190328
1766746_s_at	b1643	-1.184	4.94e-05
1765067_s_at	b3314	-1.173	0.00841382
1766161_s_at	b3166	-1.173	0.000980513
1768000_s_at	b2679	-1.172	0.000314702
1761244_s_at	b3315	-1.161	0.00459857
1760575_s_at	b4011	-1.158	0.0120766
1764607_s_at	b2239	-1.155	0.00670281
1765369_s_at	b1826	-1.149	0.00135627
1768967_s_at	b1503	-1.147	0.0062872
1762240_s_at	b3931	-1.143	0.00498456
1762205_s_at	b2476	-1.139	0.00473594
1766075_s_at	b0849	-1.133	0.000416749
1763277_s_at	b1172	-1.106	0.00206656
1764187_s_at	b3416	-1.097	0.0279462
1763034_s_at	b2507	-1.096	0.00152625
1759873_s_at	b1848	-1.095	0.000223569
1761557_s_at	c1618	-1.079	0.000176215
1761139_s_at	b2236	-1.075	0.00322937
1759352_s_at	b3313	-1.074	0.0207328
1764678_at	b4456	-1.07	0.0106508
1762198_s_at	b2312	-1.052	0.049061
1767559_s_at	b2699	-1.051	9.34e-05
1764622_s_at	b4037	-1.044	0.0231862
1765684_at	b2235	-1.039	0.000774571
1768012_s_at	b3995	-1.038	0.0473048
1765857_s_at	b1644	-1.038	2.91e-05
1765842_s_at	b3425	-1.026	0.00034502
1768393_s_at	b0523	-1.024	0.0343512
1759632_s_at	b0336	-1.022	0.0114358
1767278_s_at	b1849	-1.022	0.0235328
1764175_s_at	b2531	-1.019	0.00220277
1763642_s_at	b3528	-1.017	0.0382755
1759939_s_at	b0032	-1.014	0.0123199
1760752_s_at	b3317	-0.98	0.00846017
1766969_s_at	b1171	-0.977	0.0024626
1767631_s_at	b3642	-0.972	0.000412773
1767603_s_at	b0337	-0.969	0.000879618
1767250_s_at	b3177	-0.955	0.000928514
1768145_s_at	b0033	-0.955	8.33e-05
1761552_s_at	b3788	-0.952	0.00011923
1767404_s_at	b3300	-0.95	0.0189577
1764586_s_at	b4245	-0.945	0.000528778
1762453_s_at	b4171	-0.942	0.000644903
1762392_s_at	b0116	-0.94	0.0185369
1761819_s_at	b0473	-0.936	0.0471285
1762454_s_at	b3318	-0.931	0.0120012
1764983_s_at	b3913	-0.925	0.00117641
1760846_at	b3645	-0.924	0.00147569
1766034_s_at	b3417	-0.914	0.0191353
1761130_s_at	b0888	-0.911	0.00352821
1765749_s_at	b3302	-0.906	0.00749768
1761964_s_at	b2582	-0.906	0.000107422
1759440_at	b1451	-0.899	0.0107161
1761152_s_at	b2525	-0.895	0.000783493
1762003_s_at	b3207	-0.893	0.000160059
1765871_s_at	z1876	-0.889	0.00584752
1760437_s_at	c4168	-0.873	0.000443436
1764631_s_at	b3787	-0.872	0.000205755
1766686_s_at	b4044	-0.871	6.31e-05
1762037_s_at	b3424	-0.87	9.97e-05
1764190_s_at	b0522	-0.869	0.0425563
1759339_at	b4458	-0.864	0.00628687
1760796_s_at	b3414	-0.857	0.038678
1759393_s_at	b2527	-0.856	0.00143076
1761422_s_at	b3400	-0.855	0.000218242
1769077_s_at	b2682	-0.853	2.35e-05
1765014_s_at	b0066	-0.853	0.000440482
1760812_s_at	b2390	-0.84	0.000487232
1761732_s_at	b2518	-0.826	0.0118205
1766247_s_at	b2524	-0.817	0.000555929
1766481_s_at	b2684	-0.804	0.000565696
1762978_s_at	b3686	-0.794	0.0137501
1766475_s_at	b2683	-0.793	0.000887383
1761339_s_at	b0099	-0.793	0.000172651
1767455_s_at	b1131	-0.788	0.0233554
1760576_s_at	c3759	-0.786	0.00046777
1761248_s_at	b4175	-0.786	0.0220695
1763753_at	b3426	-0.785	0.00688687
1764557_s_at	b1183	-0.783	4.73e-05
1759179_s_at	b1283	-0.779	0.00943251
1766256_s_at	b3423	-0.776	9.77e-05
1760190_s_at	b4188	-0.769	0.0406424
1763581_s_at	b0386	-0.769	0.00265694
1760495_s_at	b2777	-0.764	0.000809292
1760094_s_at	b0950	-0.763	0.00485195
1760498_s_at	b3247	-0.762	0.000235422
1759196_s_at	b0027	-0.761	0.000930805
1760611_s_at	b2344	-0.754	0.000641991
1760894_s_at	b1184	-0.753	0.000386904
1759701_s_at	b0949	-0.752	0.00108865
1767220_at	b3626	-0.751	0.00672582
1766935_s_at	b4113	-0.745	0.00918082
1759164_s_at	b2614	-0.745	0.0453378
1760951_s_at	b4114	-0.745	0.0106259
1764794_s_at	b3301	-0.743	0.0154908
1765151_s_at	b3303	-0.738	0.022817
1769163_s_at	b4312	-0.733	0.027505
1762432_s_at	b3790	-0.729022	0.0020294
1769043_s_at	b2993	-0.729	0.0240844
1760725_s_at	b3343	-0.728	0.0115909
1763705_s_at	b3067	-0.723	0.00249394
1759416_s_at	Z3347	-0.72	0.0498986
1765050_s_at	b3290	-0.718	0.00482068
1766049_s_at	b0631	-0.717	0.00424488
1762994_s_at	b0171	-0.717	0.000775434
1763404_s_at	b1110	-0.715	0.0216517
1769242_s_at	b2803	-0.714	0.00776125
1760844_s_at	b0877	-0.713	0.00281512
1768742_s_at	b2992	-0.71	0.021499
1761815_s_at	b0231	-0.704	0.00247335
1764497_s_at	b2529	-0.7	0.0250237
1759928_at	b0557	-0.698	0.015046
1766244_s_at	b3635	-0.697	0.0262833
1763445_s_at	b1481	-0.697	0.00377742
1768678_s_at	b4125	-0.694	9.16e-05
1766098_s_at	b3726	-0.694	0.00128946
1769011_s_at	b2104	-0.688	0.0375718
1766267_s_at	c0039	-0.685	0.0467166
1761468_s_at	b2935	-0.682	0.00896926
1759666_s_at	b3807	-0.681	0.0049333
1767946_s_at	b4112	-0.679	0.0217998
1760213_s_at	b0799	-0.676	0.00861668
1763018_s_at	b0028	-0.676	0.00154848
1768884_s_at	b2698	-0.674	0.00518551
1761806_s_at	b3401	-0.672	0.000211111
1762255_s_at	b3304	-0.671	0.0176027
1769121_s_at	b2802	-0.666	0.000658304
1764659_s_at	b2234	-0.662	0.015689
1764710_s_at	b3293	-0.658	0.00914455
1764113_s_at	b3700	-0.657	0.0343325
1766619_s_at	b3531	-0.657	0.0243714
1765846_s_at	b3237	-0.656	0.00167307
1767486_at	b4170	-0.655	0.0304573
1761701_s_at	b2174	-0.653	0.00731473
1764290_s_at	b1502	-0.651	0.00222306
1761574_s_at	b3967	-0.65	0.00132564
1765041_s_at	b1322	-0.644	0.0233512
1763593_s_at	b3354	-0.643	0.00122046
1766194_s_at	b0634	-0.642	0.0343411
1765901_s_at	b4172	-0.638	0.00889867
1768533_s_at	b2526	-0.637	0.000213837
1766338_s_at	b3840	-0.634	0.00164097
1766271_s_at	b1645	-0.633	0.00220121
1765540_s_at	c3818	-0.632	0.000682017
1767772_s_at	b3358	-0.628	0.0001965
1762864_s_at	b3844	-0.626	0.00609981
1765516_s_at	b4173	-0.626	0.00309999
1767825_s_at	b0814	-0.626	0.0118519
1767468_s_at	b0850	-0.624	0.00605049
1762767_s_at	b2990	-0.622	0.0283018
1768229_s_at	b3712	-0.614	0.00995554
1761380_s_at	b2426	-0.611	0.0148596
1769152_s_at	b2685	-0.61	0.00869186
1760134_s_at	b3249	-0.61	0.0223545
1764409_s_at	b4226	-0.61	0.00271428
1767078_at	Z5852	-0.601	0.00813081
1765229_s_at	b0067	-0.601	0.0027391
1760121_s_at	b2726	-0.599	0.031826
1768183_s_at	b1825	-0.597	0.011467
1764595_s_at	b3789	-0.592	0.000994308
1761359_s_at	b2323	-0.592	0.00542556
1766920_s_at	b2930	-0.591	0.0289595
1763110_s_at	b3602	-0.59	0.0386309
1766632_s_at	b2326	-0.59	0.0181826
1765695_s_at	b1847	-0.585076	0.0470123
1766130_s_at	b1842	0.729	0.000877105
